# Supplementary material for: Dynamic Features of Chromosomal Instability during Culture of Induced Pluripotent Stem Cells
Source: Genes (Basel). 2022 Jun 27;13(7):1157. doi: 10.3390/genes13071157 (PMC9318709; doi:10.3390/genes13071157)
Supplement: Supplementary file 1 [file genes-13-01157-s001.zip]

Archive with 3 entries (2 files):
- genes-1749836-Supplemental/
- genes-1749836-Supplemental/genes-1749836-Supplemental Table S1.xlsx
- genes-1749836-Supplemental/genes-1749836-Supplemental Table S2.xlsx
